# Supplementary material for: Relationship between non-communicable diseases and background characteristics among homeless people in Nagoya City, Japan
Source: PLoS One. 2019 Jul 5;14(7):e0219049. doi: 10.1371/journal.pone.0219049 (PMC6611570; doi:10.1371/journal.pone.0219049)
Supplement: S1 Table — (XLSX) [file pone.0219049.s001.xlsx]

## Sheet: Table 1
	Gender	Male	Female
		106 (93.0%)	8 (7.0%)
	Age (years)	20-39	40-59	60 or more
		18 (15.8%)	53 (46.5%)	43 (37.8%)
	Residence	Street	Temporary housing	Other
		72 (63.1%)	35 (30.7%)	7 (6.1%)
	Education#	Grade 9	Grade 12	Graduated University
		62 (55.3%)	44 (39.3%)	6 (5.3%)
	Duration of homelessness	less than 1 year	1-4 years	more than 5 years
		66 (57.9%)	22 (19.3%)	26 (22.8%)
	Pension	No	Yes
		101 (88.6%)	13 (11.4%)
	Alcohol consumption(number of 200ml wine bottles/week)	Don't drink	1-9	more than 10
		69 (60.5%)	27 (23.7%)	17 (14.9%)
	Smoking(number of cigarettes/day)	Don't smoke	1-20	more than 20
		33 (28.9%)	73 (64.0%)	8 (7.0%)
	Gambling	Gamble sometimes	Stopped	Never do
		38 (33.3%)	50 (43.9%)	26 (22.8%)
	Mental illness	Yes	No
		48 (42.1%)	66 (57.9%)
	Cognitive disability	Yes	No
		23 (20.2%)	91 (79.8%)
			#Sum of all category of education is 112

## Sheet: Table 2
	Disease or abnormality	Hypoalbuminemia	Liver function Abnormality	Decreased renal function	Hyperuricemia	Dyslipidemia	Impaired glucose tolerance	Obesity	Thinness	Hypertension
	Number (percentage)	1(0.9%)	22 (19.3%)	2 (1.8%)	10 (8.8%)	67 (58.8%)	20 (17.5%)	33 (28.9%)	5 (4.4%)	60 (52.6%)

## Sheet: New table 2
	Disease or abnormality
	Hypoalbuminemia, n (%)	1(0.9%)
	Liver function Abnormality, n (%)	22 (19.3%)
	Decreased renal function, n (%)	2 (1.8%)
	Hyperuricemia, n (%)	10 (8.8%)
	Dyslipidemia, n (%)	67 (58.8%)
	Impaired glucose tolerance, n (%)	20 (17.5%)
	Obesity, n (%)	33 (28.9%)
	Thinness, n (%)	5 (4.4%)
	Hypertension, n (%)	60 (52.6%)

## Sheet: Table 3
			Liver function abnormalities						Dyslipidemia						Impaired glucose tolerance						Obesity						Hypertension
			Disease			Odds ratio			Disease			Odds ratio			Disease			Odds ratio			Disease			Odds ratio			Disease			Odds ratio
			+	-		Odds ratio	p		+	-		Odds ratio	p		+	-		Odds ratio	p		+	-		Odds ratio	p		+	-		Odds ratio	p
	Gender	Male	20	86					62	44					19	87					28	78					59	47
		Female	2	6		1.433	0.65		5	3		1.183	1		1	7		1.241	0.665		5	3		4.643	0.044*		1	7		0.114	0.026*
	Age (years old)	20-39	7	11					9	9					3	15					10	8					4	14
		40-59	12	41		0.46	0.222		32	21		1.524	0.582		7	46		0.761	0.706		15	38		0.316	0.048*		27	26		3.635	0.053
		60-	3	40		0.118	<0.01**		26	17		1.529	0.572		10	33		1.515	0.737		8	35		0.183	<0.01**		29	14		7.25	<0.01**
	Residence#	Street	12	60					43	29					13	59					19	53					49	23
		Shelter	10	25		2	0.202		22	13		1.141	0.834		6	29		0.939	1		13	22		1.648	0.269		9	26		0.162	<0.01**
	Education#	Grade 9	10	52					39	23					10	52					15	47					31	31
		Grade 12	10	34		1.529	0.454		23	21		0.646	0.32		9	35		1.337	0.613		16	28		1.79	0.198		23	21		1.095	0.846
		University	2	4		2.6	0.285		4	2		1.179	1		1	5		1.04	1		2	4		1.567	0.635		4	2		2	0.674
	Duration of homeless	< 1 year	15	51					39	27					9	57					22	44					28	38
		1-4 years	3	19		0.537	0.543		12	10		0.831	0.805		6	16		2.375	0.19		6	16		0.75	0.792		14	8		2.375	0.093
		5- years	4	22		0.618	0.572		16	10		1.108	1		5	21		1.508	0.528		5	21		0.476	0.213		18	8		3.054	0.036*
	Pension	-	22	79					58	43					18	83					29	72					53	48
		+	0	13		0.131	0.069		9	4		1.668	0.554		2	11		0.838	1		4	9		1.103	1		7	6		1.057	1
	Alcohol consumption (Japanese sake unit/week)	No	14	55					42	27					15	54					24	45					31	38
		1-9	5	22		0.893	1		15	12		0.804	0.651		3	24		0.45	0.383		7	20		0.656	0.473		15	12		1.532	0.373
		> 10	3	15		0.786	1		10	8		0.804	0.789		2	16		0.45	0.506		2	16		0.234	0.08		14	4		4.29	0.017*
	Smoking	no	5	28					17	16					6	27					9	24					16	17
	(number of cigarette/day）	1-20	15	58		1.448	0.6		44	29		1.428	0.406		11	62		0.798	0.776		22	51		1.15	0.821		41	32		1.361	0.53
		21-	2	6		1.867	0.606		6	2		2.824	0.429		3	5		2.7	0.342		2	6		0.889	1		3	5		0.637	0.703
	Gambling	-	5	45					29	21					9	41					10	40					31	19
		ceased	4	22		1.636	0.482		14	12		0.845	0.809		2	24		0.38	0.313		8	18		1.778	0.394		10	16		0.383	0.058
		sometime	13	25		4.68	<0.01*		24	14		1.241	0.665		9	29		1.414	0.597		15	23		2.609	0.058		19	19		0.613	0.285
	Mental illness	-	13	53					39	27					11	55					21	45					31	35
		+	9	39		0.941	1		28	20		0.969	1		9	39		1.154	0.807		12	36		0.714	0.531		29	19		1.723	0.186
	Intellectual disability	-	14	61					47	28					12	63					21	54					42	33
		+	8	31		1.124	0.807		20	19		0.627	0.316		8	31		1.355	0.607		12	27		1.143	0.829		18	21		0.673	0.331
																	†Total number of residence, education areas 107 and 112
																			‡Japanese sale unit nearly equal to 10 grams of pure alcohol
																		*p <0.05 **p <0.01

## Sheet: Table 4
		Our Survey	Kuroda et al.	Arnaud et al.	Scotto et al.
	Conutry	Japan	Japan	France	Ireland
	Year	2014	2003	2006	No data
	Targeted people	General homeless	Homeless people who registered for job delivery service for elder homeless people	Homeless people lodged at Paris shelters	Homeless service users
	Number of targeted people	114	917	488	252
	Mean age (years)	54.0 ± 12.6	60.5 ± 3.5	No data	47.2 ± 14.6 (men) 39.1 ± 13.5 (women)
	Gender (percentage of men)	0.93	0.99	0.96	0.62
	Prevalence of obesity (BMI >25)	28.9%	11.2%	31.1%	53%
	Prevalence of thinness (BMI <18.5)	4.4%	15.7%	7.5%	No data
	Prevalence of diabetes	17.5% (Impaired glucose tolerance)	No data	6.2%	8%
	Prevalence of hypertension	52.6%	58.1% (systric blood pressure >140mmHg) 45.5% (diastolic blood pressure >90mmHg)	35.2%	35%
	Prevalencd of dislipidemia	58.8%	29.3% (Hypercholesterolemia, Total cholesterole > 220mg/dl) 33.7 % (Hypertriglyceridemia, Triglycerides > 139mg/dl)	No data	44% (Hypercholesterolemia) 27% (Hypertriglyceridemia)
	Liver function abnormality	19.3%	13% (AST > 41IU/l) 10.7% (ALT > 41IU/l)	No data	No data
